# Supplementary material for: Analysis of maternal and newborn training curricula and approaches to inform future trainings for routine care, basic and comprehensive emergency obstetric and newborn care in the low- and middle-income countries: Lessons from Ethiopia and Nepal
Source: PLoS One. 2021 Oct 28;16(10):e0258624. doi: 10.1371/journal.pone.0258624 (PMC8553030; doi:10.1371/journal.pone.0258624)
Supplement: S1 Table — (XLSX) [file pone.0258624.s005.xlsx]

## Sheet: Nepal 
Name of training	MBBS (Recently Passed)	Medical officers (2-3 years experience)	Post graduate specialisation in a medical speciality	Certificate in nursing	Bachlor in nursing	Masters in nursing	Assistant nurse midwife	Paramedical (health assisstant, senior AHW, CMA)	FCHV	Community mobilizers	tpm_a	tpm_b	tpm_c	tpm_d	tpm_e	tpm_f	tpm_g	tpm_h	tpm_i	tpm_j	tpm_SUM	ptd_a	ptd_b	ptd_c	ptd_d	ptd_sum	tdr_1	tdr_2	tdr_3	tdr_4	tdr_sum	act_assess_a	act_assess_b	act_assess_c	act_sum	k0w_skills_a	k0w_skills_b	k0w_skills_c	k0w_skills_d	k0w_skills_e	know_skill_SUM	1_parto_1	1_parto_2	1_parto_3	1_parto_4	1_parto_5	1_parto_6	1_parto_7	1_parto_8
SBA	1	1	1	1	1	1	1	0	0	0	0	1	1	1	1	1	1	1	1	1	0.9	1	1	1	1	1	1	1	1	1	1	1	1	1	1	1	1	1	1	1	1	0	1	1	1	1	1	1	1
ASBA	0	1	1	0	0	0	0	0	0	0	1	1	1	1	1	1	1	1	0	0	0.8	1	1	1	1	1	1	1	1	1	1	1	1	1	1	1	1	1	1	1	1	1	1	1	1	1	1	1	1
PNC	0	0	0	1	1	1	0	0	0	0	1	1	1	1	1	0	1	1	1	1	0.9	1	1	1	1	1	1	1	1	1	1	1	1	1	1	1	1	1	1	1	1	0	0	0	0	0	0	0	0
CNBC-level2-Nurses	0	0	0	1	1	1	1	0	0	0	1	1	1	1	1	0	0	1	1	0	0.7	1	0	1	1	0.75	1	1	1	1	1	1	1	1	1	1	1	1	1	1	1	0	0	0	0	0	0	0	0
CNBC-level2-Dr	1	1	1	0	0	0	0	0	0	0	0	1	1	0	1	0	0	0	1	0	0.4	1	0	0	0	0.25	1	1	1	1	1	1	1	1	1	1	1	1	1	1	1	0	0	0	0	0	0	0	0
FB-IMNCI-MO	1	1	1	0	0	0	0	0	0	0	1	1	1	1	1	0	0	1	1	0	0.7	1	0	1	0	0.5	1	1	1	1	1	1	1	1	1	1	1	1	1	0	0.8	0	0	0	0	0	0	0	0
Clinical-Guide-Mentors	0	0	0	1	1	1	0	0	0	0	1	1	1	1	0	0	0	0	0	0	0.4	1	0	0	0	0.25	1	1	1	0	0.75	1	1	1	1	1	1	0	0	0	0.4	1	1	1	1	0	0	1	1
HBB2	1	1	1	0	1	1	1	0	0	0	0	1	1	0	0	0	0	0	1	0	0.3	1	0	1	1	0.75	1	1	1	1	1	1	1	1	1	1	0	1	1	1	0.8	0	0	0	0	0	0	0	0
PMTCT	1	1	1	1	1	1	0	0	0	0	0	0	1	0	0	0	0	0	0	0	0.1	1	0	0	0	0.25	1	1	0	0	0.5	1	1	1	1	1	1	0	0	0	0.4	0	0	0	0	0	0	0	0
[truncated: 226 more columns]

## Sheet: Ethiopia 
country	nameoftraining	hw_eligibile_obs	hw_eligibile_gp	hw_eligibile_ health officer	hw_eligibile_bsc midwife	hw_eligibile_ diploma midwife	hw_eligibile_ pcn nurse	hw_eligibile_nurse	hw_eligibile_ieso	tpm_a	tpm_b	tpm_c	tpm_d	tpm_e	tpm_f	tpm_g	tpm_h	tpm_i	tpm_j	TPM_SUMM	ptd_a	ptd_b	ptd_c	ptd_d	tdr_1	tdr_2	tdr_3	tdr_4	act_assess_a	act_assess_b	act_assess_c	k0w_skills_a	k0w_skills_b	k0w_skills_c	k0w_skills_d	k0w_skills_e	1_parto_1	1_parto_2	1_parto_3	1_parto_4	1_parto_5	1_parto_6	1_parto_7	1_parto_8	1_parto_9	1_parto_10	1_parto_11	1_parto_12	1_parto_13
Ethiopia	ECEB	0	1	1	1	1	1	1	0	1	1	1	1	1	1	0	1	1	1		1	1	1	1	1	1	1	1	1	1	1	1	1	0	1	1	0	0	0	0	0	0	0	0	0	0	0	0	0
Ethiopia	IMNCI	0	1	1	0	0	1	1	0	1	1	1	1	1	1	1	1	1	1		1	1	1	1	1	1	1	1	1	1	1	1	1	1	1	1	0	0	0	0	0	0	0	0	0	0	0	0	0
Ethiopia	BEmONC	0	1	1	1	1	1	1	1	1	1	1	1	1	1	1	1	1	1		1	1	1	1	1	1	1	1	1	1	1	1	1	1	1	1	1	1	1	1	1	1	1	1	1	1	1	1	1
Ethiopia	NICU	1	1	1	1	1	1	1	1	1	1	1	1	1	1	1	0	0	0		1	0	0	0	1	1	1	1	1	1	1	0	0	0	0	0	0	0	0	0	0	0	0	0	0	0	0	0	0
Ethiopia	PMTCT	0	1	1	1	1	1	1	1	1	1	1	1	1	1	1	1	1	1		1	1	1	1	1	1	1	1	1	1	1	1	1	1	1	1	1	1	1	1	1	1	1	1	1	1	1	1	1
Ethiopia	NBC2012	0	1	1	1	1	1	1	0	1	0	1	1	1	1	0	1	0	1		1	1	1	1	1	1	1	1	1	1	1	1	1	0	1	1	0	0	0	0	0	0	0	0	0	0	0	0	0
Ethiopia	CEmONC	0	1	1	0	0	1	1	0	1	0	0	1	1	0	1	1	1	0		1	1	1	1	1	1	1	1	1	1	1	1	1	1	1	1	1	1	1	1	1	1	1	1	1	1	1	1	1
[truncated: 199 more columns]
